# Supplementary material for: Silicate Dissolution Mechanism from Metakaolinite Using Density Functional Theory
Source: Nanomaterials (Basel). 2023 Mar 27;13(7):1196. doi: 10.3390/nano13071196 (PMC10096740; doi:10.3390/nano13071196)
Supplement: Supplementary file 1 [file nanomaterials-13-01196-s001.zip]

Archive with 8 entries (7 files):
- nanomaterials-2269617-Supplementary Materials/
- nanomaterials-2269617-Supplementary Materials/Model 1-Product
- nanomaterials-2269617-Supplementary Materials/Model 1-TS
- nanomaterials-2269617-Supplementary Materials/Model 2-Product
- nanomaterials-2269617-Supplementary Materials/Model 2-TS
- nanomaterials-2269617-Supplementary Materials/Model 3&4-Product
- nanomaterials-2269617-Supplementary Materials/Model 3-TS
- nanomaterials-2269617-Supplementary Materials/Model 4-TS
