# Supplementary material for: Silicate Dissolution Mechanism from Metakaolinite Using Density Functional Theory
Source: Nanomaterials (Basel). 2023 Mar 27;13(7):1196. doi: 10.3390/nano13071196 (PMC10096740; doi:10.3390/nano13071196)
Supplement: Supplementary file 1 [file nanomaterials-13-01196-s001.zip › nanomaterials-2269617-Supplementary Materials/Model 1-Product]

 Metakaolinte                           
   1.00000000000000     
    10.3070000000000004    0.0000000000000000    0.0000000000000000
     0.0654000000000000   17.8838000000000008    0.0000000000000000
   -11.9683200000000003   -1.5506400000000000   44.5363151999999971
   Al   Si   O    H 
     2     4    14     9
Direct
  0.3971950000000035  0.4516240000000025  0.5402220000000000   
  0.5542521762632496  0.5547189705473201  0.5224845702863579   
  0.4265342365261328  0.4491864444357148  0.4677008118130951   
  0.1645541813054160  0.3344344202496005  0.5045233891006403   
  0.4396887318710883  0.6079594246950480  0.4561488141496552   
  0.7303079594745605  0.4641289897845628  0.4800209301429713   
  0.2539421392828977  0.3956538182933793  0.5273504221159531   
  0.0612694912729949  0.2854990595479642  0.5179893686116881   
  0.0689568282460645  0.3739819506153572  0.4739308820326551   
  0.3249360209729408  0.6706998057385847  0.4432221987459146   
  0.3209890940592290  0.3810297457011573  0.4546957090388227   
  0.2716111689836416  0.2760137704985641  0.4937565666971293   
  0.4421991864243685  0.4700501350208897  0.5038946299147601   
  0.5158504445476453  0.6134047468052156  0.4913534759541836   
  0.7157890497050200  0.5036652220889002  0.5138218076082213   
  0.3714915675780280  0.5228431018970799  0.4481937962148910   
  0.5800992326940314  0.4298445594927839  0.4655667311070188   
  0.5562494823436426  0.6194755335494316  0.4374958392482596   
  0.7737870814117804  0.5266635531818168  0.4596907609476606   
  0.8440621512463810  0.4005699192653129  0.4890303660368117   
  0.1185379433200872  0.3947487934039672  0.4606275271089720   
  0.2362180919239034  0.2265331102714531  0.4866016118357492   
  0.2377177620649313  0.6655590233619461  0.4472642264590731   
  0.5241445277736511  0.6313134730431217  0.4164621356938565   
  0.7046900244227230  0.5633473597974363  0.4502260724003055   
  0.8000293626413926  0.5108736215751373  0.5292390563362167   
  0.9198829297032363  0.3979788478397227  0.4791809301196507   
  0.3261375705194458  0.3354533170816741  0.4664813356225997   
  0.9709083060224279  0.3054176488566081  0.5152514557703416   
 
  0.00000000E+00  0.00000000E+00  0.00000000E+00
  0.00000000E+00  0.00000000E+00  0.00000000E+00
  0.00000000E+00  0.00000000E+00  0.00000000E+00
  0.00000000E+00  0.00000000E+00  0.00000000E+00
  0.00000000E+00  0.00000000E+00  0.00000000E+00
  0.00000000E+00  0.00000000E+00  0.00000000E+00
  0.00000000E+00  0.00000000E+00  0.00000000E+00
  0.00000000E+00  0.00000000E+00  0.00000000E+00
  0.00000000E+00  0.00000000E+00  0.00000000E+00
  0.00000000E+00  0.00000000E+00  0.00000000E+00
  0.00000000E+00  0.00000000E+00  0.00000000E+00
  0.00000000E+00  0.00000000E+00  0.00000000E+00
  0.00000000E+00  0.00000000E+00  0.00000000E+00
  0.00000000E+00  0.00000000E+00  0.00000000E+00
  0.00000000E+00  0.00000000E+00  0.00000000E+00
  0.00000000E+00  0.00000000E+00  0.00000000E+00
  0.00000000E+00  0.00000000E+00  0.00000000E+00
  0.00000000E+00  0.00000000E+00  0.00000000E+00
  0.00000000E+00  0.00000000E+00  0.00000000E+00
  0.00000000E+00  0.00000000E+00  0.00000000E+00
  0.00000000E+00  0.00000000E+00  0.00000000E+00
  0.00000000E+00  0.00000000E+00  0.00000000E+00
  0.00000000E+00  0.00000000E+00  0.00000000E+00
  0.00000000E+00  0.00000000E+00  0.00000000E+00
  0.00000000E+00  0.00000000E+00  0.00000000E+00
  0.00000000E+00  0.00000000E+00  0.00000000E+00
  0.00000000E+00  0.00000000E+00  0.00000000E+00
  0.00000000E+00  0.00000000E+00  0.00000000E+00
  0.00000000E+00  0.00000000E+00  0.00000000E+00
