# Supplementary material for: Silicate Dissolution Mechanism from Metakaolinite Using Density Functional Theory
Source: Nanomaterials (Basel). 2023 Mar 27;13(7):1196. doi: 10.3390/nano13071196 (PMC10096740; doi:10.3390/nano13071196)
Supplement: Supplementary file 1 [file nanomaterials-13-01196-s001.zip › nanomaterials-2269617-Supplementary Materials/Model 1-TS]

 Metakaolinte                           
   1.00000000000000     
    10.3070000000000004    0.0000000000000000    0.0000000000000000
     0.0654000000000000   17.8838000000000008    0.0000000000000000
   -11.9683200000000003   -1.5506400000000000   44.5363151999999971
   Al   Si   O    H 
     2     4    14     9
Direct
  0.4027456318190059  0.4544988072260754  0.5411683629710130
  0.5791533155416922  0.5578100933010040  0.5208743785388757
  0.4256800654125839  0.4453818170616214  0.4708108361509835
  0.2230158355947020  0.3512619834578502  0.4902156912299000
  0.4592898589782840  0.6077003170207723  0.4565123106130807
  0.7181793261077789  0.4479108158355793  0.4756228267008255
  0.1917367702012619  0.4586145239971660  0.4361170901324334
  0.2758978523639486  0.3877260314381090  0.5237650905492740
  0.0705382005623174  0.3840593806897505  0.4722469259872196
  0.3233114595772709  0.6592690388478489  0.4463279962996842
  0.3339021693518998  0.3697712135128201  0.4706586743968589
  0.1863107402262753  0.2625031559596881  0.4869196038047532
  0.4498954794413821  0.4817569263236201  0.5058533615486456
  0.5461844900191550  0.6207088228693635  0.4908626054188996
  0.7237702397190339  0.4980644493315373  0.5090729891490466
  0.4109381081869588  0.5199604687877063  0.4504265826565517
  0.5685948053780480  0.4110243002774361  0.4666710569845975
  0.5567905983072257  0.6192639819342234  0.4329351905779246
  0.7517634482479600  0.5057322908719796  0.4521258938862032
  0.8278035622800626  0.3829137500889951  0.4845672478930205
  0.0674291478168590  0.4384548998195834  0.4710420363266086
  0.2386492824687186  0.2290160651327384  0.5018093887466872
  0.3301861391512808  0.7125068122640486  0.4511114437354489
  0.5065946122011660  0.6077634566435307  0.4122229200998738
  0.6886053028196912  0.5464888069328039  0.4439400458855354
  0.8029016279987586  0.4874256956595899  0.5252230128284583
  0.9133759961467387  0.3788183137923604  0.4787694834564036
  0.1543147538471029  0.4063440046181724  0.4346049931653403
  0.1050574215125702  0.4873745644961407  0.4370368547874354
 
 -0.56418347E-02 -0.58854373E-03  0.37547688E-01
  0.23120241E-01  0.75357857E-02  0.27346788E-01
  0.64749017E-01 -0.15855947E-01  0.66510330E-01
 -0.22380738E-01  0.13448059E-01  0.27963378E-01
 -0.73545939E-01 -0.63216827E-01 -0.42855916E-02
  0.45693864E-01  0.10770097E-01  0.78321674E-02
 -0.27433286E+00  0.15758508E-01 -0.62144055E+00
  0.30540375E-01 -0.27287742E-01  0.28561793E-01
 -0.19401162E-01  0.18431054E-01  0.67810772E-01
 -0.31543013E-01 -0.20150295E-01 -0.33889380E-02
 -0.10206668E+00  0.13516910E+00 -0.58452536E-01
  0.34118841E-01 -0.27715570E-02  0.15265607E-02
  0.75292186E-01 -0.55635934E-01  0.72822788E-01
 -0.22458191E-01 -0.58651003E-01 -0.21265207E-01
  0.20473869E-01  0.30083543E-02  0.48678642E-02
 -0.21264134E+00 -0.45383868E-01  0.51328188E-01
  0.40031287E-01  0.81439084E-02 -0.10534432E-01
 -0.56937208E-01 -0.11414317E+00  0.14178300E-01
  0.18479447E-01  0.13912667E-01  0.46258312E-02
  0.19376505E-01 -0.42568838E-02  0.80550916E-02
 -0.10733253E-01 -0.17096792E-01 -0.16724688E+00
 -0.37718233E-02  0.24570178E-02 -0.11536436E-02
  0.82161076E-02 -0.16511877E-01 -0.44391168E-02
 -0.19155929E-01 -0.11545593E-01 -0.10149373E-01
  0.44305823E-03 -0.92776364E-03 -0.18463733E-02
  0.10410720E-01 -0.38532745E-02  0.10288437E-01
  0.24751584E-01 -0.17481663E-02  0.14837452E-01
  0.12982071E+00  0.11648753E+00  0.31192920E+00
  0.27959977E+00  0.23444788E+00  0.30267813E+00
