# Supplementary material for: Silicate Dissolution Mechanism from Metakaolinite Using Density Functional Theory
Source: Nanomaterials (Basel). 2023 Mar 27;13(7):1196. doi: 10.3390/nano13071196 (PMC10096740; doi:10.3390/nano13071196)
Supplement: Supplementary file 1 [file nanomaterials-13-01196-s001.zip › nanomaterials-2269617-Supplementary Materials/Model 2-Product]

 Metakaolinte                           
   1.00000000000000     
    10.3070000000000004    0.0000000000000000    0.0000000000000000
     0.0654000000000000   17.8838000000000008    0.0000000000000000
   -11.9683200000000003   -1.5506400000000000   44.5363151999999971
   Al   Si   O    H 
     2     4    14     9
Direct
  0.3971950000000035  0.4516240000000025  0.5402220000000000   
  0.5899802085809210  0.5073008784596632  0.5196428384493794   
  0.3937354758503950  0.4273541851189758  0.4651672529417227   
  0.1631231243611035  0.3101405076540342  0.4607244254289518   
  0.4750929777466319  0.5807674725804036  0.4573516166045932   
  0.6899754222210147  0.4002626677764795  0.4690540454748124   
  0.3430570726237739  0.3584117609880848  0.5419469608583205   
  0.2233855022175415  0.2734746129317985  0.4929023095086265   
  0.0156906213393688  0.3502850416798373  0.4592386502714648   
  0.3897341745204635  0.6583423091422664  0.4500799790376638   
  0.2615161150159876  0.3757926624809778  0.4533530909905948   
  0.1344823280851318  0.2450882730678821  0.4339740468822186   
  0.4313310349920281  0.4448770401917568  0.5019432568090997   
  0.5685156587839885  0.5721986422964164  0.4909915130310188   
  0.7129104533699696  0.4393205233956997  0.5052220748868824   
  0.3704655881363920  0.5079111546505319  0.4486435144104872   
  0.5276858221210459  0.3871774389077521  0.4583534151259370   
  0.5783636502618695  0.5793911117040769  0.4349057658997870   
  0.7461840026799988  0.4578122464849357  0.4486851259214867   
  0.7748325010156936  0.3235899972640234  0.4731523508583145   
  0.9887998417360435  0.3914674666644314  0.4457735516836183   
  0.2009977970305091  0.2059317472367009  0.4354451922464243   
  0.3098922234745853  0.6648856407886368  0.4572834873877772   
  0.5420511048731395  0.5966183483422968  0.4146881404765790   
  0.6939385428522011  0.5036899708481873  0.4420612424266990   
  0.7791427988185854  0.4132724442531905  0.5205041507568894   
  0.8630966067887123  0.3246043465086570  0.4682099168901087   
  0.3152695266905758  0.3437848557734580  0.5595234820269553   
  0.2675515513405264  0.3044659683788536  0.5112972740590631   
 
  0.00000000E+00  0.00000000E+00  0.00000000E+00
  0.00000000E+00  0.00000000E+00  0.00000000E+00
  0.00000000E+00  0.00000000E+00  0.00000000E+00
  0.00000000E+00  0.00000000E+00  0.00000000E+00
  0.00000000E+00  0.00000000E+00  0.00000000E+00
  0.00000000E+00  0.00000000E+00  0.00000000E+00
  0.00000000E+00  0.00000000E+00  0.00000000E+00
  0.00000000E+00  0.00000000E+00  0.00000000E+00
  0.00000000E+00  0.00000000E+00  0.00000000E+00
  0.00000000E+00  0.00000000E+00  0.00000000E+00
  0.00000000E+00  0.00000000E+00  0.00000000E+00
  0.00000000E+00  0.00000000E+00  0.00000000E+00
  0.00000000E+00  0.00000000E+00  0.00000000E+00
  0.00000000E+00  0.00000000E+00  0.00000000E+00
  0.00000000E+00  0.00000000E+00  0.00000000E+00
  0.00000000E+00  0.00000000E+00  0.00000000E+00
  0.00000000E+00  0.00000000E+00  0.00000000E+00
  0.00000000E+00  0.00000000E+00  0.00000000E+00
  0.00000000E+00  0.00000000E+00  0.00000000E+00
  0.00000000E+00  0.00000000E+00  0.00000000E+00
  0.00000000E+00  0.00000000E+00  0.00000000E+00
  0.00000000E+00  0.00000000E+00  0.00000000E+00
  0.00000000E+00  0.00000000E+00  0.00000000E+00
  0.00000000E+00  0.00000000E+00  0.00000000E+00
  0.00000000E+00  0.00000000E+00  0.00000000E+00
  0.00000000E+00  0.00000000E+00  0.00000000E+00
  0.00000000E+00  0.00000000E+00  0.00000000E+00
  0.00000000E+00  0.00000000E+00  0.00000000E+00
  0.00000000E+00  0.00000000E+00  0.00000000E+00
