# Supplementary material for: Silicate Dissolution Mechanism from Metakaolinite Using Density Functional Theory
Source: Nanomaterials (Basel). 2023 Mar 27;13(7):1196. doi: 10.3390/nano13071196 (PMC10096740; doi:10.3390/nano13071196)
Supplement: Supplementary file 1 [file nanomaterials-13-01196-s001.zip › nanomaterials-2269617-Supplementary Materials/Model 2-TS]

 Metakaolinte                           
   1.00000000000000     
    10.3070000000000004    0.0000000000000000    0.0000000000000000
     0.0654000000000000   17.8838000000000008    0.0000000000000000
   -11.9683200000000003   -1.5506400000000000   44.5363151999999971
   Al   Si   O    H 
     2     4    14     9
Direct
  0.3999243054463870  0.4533809208737697  0.5403363216557531
  0.5985259009691620  0.5467438935014409  0.5235115990299587
  0.4341798668227504  0.4457517450764208  0.4714559657108262
  0.2228584182653506  0.3509213234890107  0.4858927575695188
  0.4867447622107204  0.5985283435577469  0.4570616440120628
  0.7357531474873545  0.4335724888848583  0.4800269175241283
  0.2564732785530073  0.2795087457260892  0.5401784245443024
  0.2767799708710770  0.3936365386425171  0.5185614502837351
  0.0642564636986244  0.3759927487176200  0.4708963450414308
  0.3884544587170813  0.6689376981417682  0.4446032144002118
  0.3130327751565409  0.3853292372711533  0.4642448788119767
  0.2241330001499303  0.2594586385836647  0.4833291536328265
  0.4657681344729736  0.4752785093815083  0.5073660966689885
  0.5716736158964004  0.6029978125003219  0.4917563777942441
  0.7402705763734517  0.4813876482680544  0.5138315234801604
  0.3966644645089296  0.5193822910402067  0.4507849638151994
  0.5770169369780607  0.4107954923164871  0.4676740604576976
  0.5978415581960519  0.5959668890377023  0.4364908620362634
  0.7883853529148162  0.4880585360983712  0.4580070845670177
  0.8342943752745261  0.3630984519821799  0.4891138928980215
  0.0503010055499842  0.4199674632007419  0.4586824884909760
  0.2512948539231245  0.2379908083945744  0.5032893926702191
  0.3071743935228476  0.6759729340624643  0.4512086909138067
  0.5643572729555946  0.6069989038755901  0.4154019561565560
  0.7284323345938445  0.5289203979300531  0.4485666426947144
  0.8170660550049249  0.4691933097999965  0.5302831859148757
  0.9184661354439131  0.3621331250227892  0.4822356157531650
  0.2459119709637360  0.3271598794858009  0.5488676454982827
  0.1683271979070484  0.2525859462047973  0.5362439318619044
 
 -0.35440853E-01  0.33875722E-03 -0.13848078E-01
 -0.31018793E-02 -0.18561569E-02  0.30334733E-02
  0.29935728E-02  0.10152434E-02  0.59203789E-03
 -0.15074064E-01  0.17764528E-01 -0.78890413E-03
 -0.36194371E-03  0.10609815E-03 -0.15124801E-03
  0.16576558E-03  0.10315777E-02  0.10113294E-02
  0.14893411E+00 -0.16083929E+00  0.11191296E+00
 -0.13967257E+00  0.53714870E-01  0.26092985E-03
 -0.74430086E-02 -0.18041477E-01 -0.34203883E-01
  0.35419089E-05 -0.67193585E-03 -0.26495401E-03
  0.30978267E-02 -0.54783573E-02  0.14001274E-01
 -0.43640016E-01  0.11248176E-01  0.29618999E-01
 -0.58729285E-02 -0.13939240E-01  0.42628086E-02
 -0.22972956E-02 -0.49435176E-02  0.55900714E-03
 -0.13403731E-02 -0.11705113E-02  0.63445969E-03
 -0.13181283E-02 -0.14979976E-02  0.37985597E-03
  0.46976918E-03 -0.12432840E-03 -0.58709967E-03
 -0.65715837E-03 -0.10201899E-02  0.13732777E-03
  0.16331850E-03 -0.36663694E-03 -0.83245032E-04
  0.34118501E-02  0.14506245E-02 -0.13590593E-02
 -0.80353598E-02 -0.85314538E-02 -0.19271360E-01
  0.17457650E+00 -0.45330256E-01 -0.57415660E-02
  0.24130317E-02  0.52491311E-02  0.50593906E-02
  0.11312070E-02  0.39539113E-02  0.10918993E-02
  0.83763350E-03  0.13064760E-03  0.12730394E-04
  0.44948161E-02  0.70736326E-02 -0.94061925E-03
 -0.18719031E-02  0.60040138E-02 -0.18384449E-01
  0.27341212E+00 -0.10096448E+00  0.83965425E-01
 -0.12936911E+00  0.59246662E+00 -0.64548884E+00
