# Supplementary material for: Silicate Dissolution Mechanism from Metakaolinite Using Density Functional Theory
Source: Nanomaterials (Basel). 2023 Mar 27;13(7):1196. doi: 10.3390/nano13071196 (PMC10096740; doi:10.3390/nano13071196)
Supplement: Supplementary file 1 [file nanomaterials-13-01196-s001.zip › nanomaterials-2269617-Supplementary Materials/Model 3&4-Product]

 Metakaolinte                           
   1.00000000000000     
    10.3070000000000004    0.0000000000000000    0.0000000000000000
     0.0654000000000000   17.8838000000000008    0.0000000000000000
   -11.9683200000000003   -1.5506400000000000   44.5363151999999971
   Al   Si   O    H 
     2     4    15    11
Direct
  0.3971950000000035  0.4516240000000025  0.5402220000000000   
  0.5611707463776258  0.5496178445693998  0.5280770785031607   
  0.4062190843824571  0.4782209189431834  0.4665909893877010   
  0.2199383462980921  0.2684959874490331  0.3985571459746431   
  0.4337091488048687  0.6409806851947962  0.4704647790263389   
  0.7084089545261899  0.4911442128638832  0.4747660072728459   
  0.4174476622700811  0.3550407520005809  0.5400612701701000   
  0.2879431520682030  0.2697052785713265  0.4355666112480690   
  0.3436198122736183  0.2462629066535832  0.3835590944790379   
  0.1530720619194667  0.3510986272099841  0.3917735072605425   
  0.3242234629249158  0.7089591860481900  0.4667060548419917   
  0.2937243674361359  0.4189582459900110  0.4478583777917321   
  0.1025580474511218  0.2046665021775076  0.3861270310156430   
  0.4323863231268579  0.4764912432027980  0.5034144387529937   
  0.5236213770887485  0.6253338563250950  0.5038463224100275   
  0.7118164500709794  0.5078262929721684  0.5119442331533722   
  0.3553480447771530  0.5620974358210428  0.4556024423806334   
  0.5547124382900283  0.4630062193503345  0.4600331494847897   
  0.5406720763632341  0.6660267566335265  0.4508893697116579   
  0.7497052101561174  0.5649219291949312  0.4598275853877797   
  0.8194665474300501  0.4255224482161342  0.4757194324865082   
  0.1924123342103660  0.3913473226322652  0.4063758677337036   
  0.0125744307691326  0.2177328773742840  0.3873089931918691   
  0.2392314224053877  0.6992558124990966  0.4712539515966955   
  0.5022906819023359  0.6903451951842283  0.4321174203798033   
  0.6825947371096915  0.6057106993983025  0.4550438303734902   
  0.7925199914281099  0.4922068402313750  0.5266707569724989   
  0.8817202657300338  0.4306780234769595  0.4633169089525746   
  0.3985989566599013  0.3258762411203086  0.5558415927887388   
  0.3527408291528533  0.2311185746364981  0.4434638002941663   
  0.3076896375531131  0.3642925754978537  0.4498293192594131   
  0.3194145470250753  0.2265915587051798  0.3629959747472684   
 
  0.00000000E+00  0.00000000E+00  0.00000000E+00
  0.00000000E+00  0.00000000E+00  0.00000000E+00
  0.00000000E+00  0.00000000E+00  0.00000000E+00
  0.00000000E+00  0.00000000E+00  0.00000000E+00
  0.00000000E+00  0.00000000E+00  0.00000000E+00
  0.00000000E+00  0.00000000E+00  0.00000000E+00
  0.00000000E+00  0.00000000E+00  0.00000000E+00
  0.00000000E+00  0.00000000E+00  0.00000000E+00
  0.00000000E+00  0.00000000E+00  0.00000000E+00
  0.00000000E+00  0.00000000E+00  0.00000000E+00
  0.00000000E+00  0.00000000E+00  0.00000000E+00
  0.00000000E+00  0.00000000E+00  0.00000000E+00
  0.00000000E+00  0.00000000E+00  0.00000000E+00
  0.00000000E+00  0.00000000E+00  0.00000000E+00
  0.00000000E+00  0.00000000E+00  0.00000000E+00
  0.00000000E+00  0.00000000E+00  0.00000000E+00
  0.00000000E+00  0.00000000E+00  0.00000000E+00
  0.00000000E+00  0.00000000E+00  0.00000000E+00
  0.00000000E+00  0.00000000E+00  0.00000000E+00
  0.00000000E+00  0.00000000E+00  0.00000000E+00
  0.00000000E+00  0.00000000E+00  0.00000000E+00
  0.00000000E+00  0.00000000E+00  0.00000000E+00
  0.00000000E+00  0.00000000E+00  0.00000000E+00
  0.00000000E+00  0.00000000E+00  0.00000000E+00
  0.00000000E+00  0.00000000E+00  0.00000000E+00
  0.00000000E+00  0.00000000E+00  0.00000000E+00
  0.00000000E+00  0.00000000E+00  0.00000000E+00
  0.00000000E+00  0.00000000E+00  0.00000000E+00
  0.00000000E+00  0.00000000E+00  0.00000000E+00
  0.00000000E+00  0.00000000E+00  0.00000000E+00
  0.00000000E+00  0.00000000E+00  0.00000000E+00
  0.00000000E+00  0.00000000E+00  0.00000000E+00
