# Supplementary material for: Silicate Dissolution Mechanism from Metakaolinite Using Density Functional Theory
Source: Nanomaterials (Basel). 2023 Mar 27;13(7):1196. doi: 10.3390/nano13071196 (PMC10096740; doi:10.3390/nano13071196)
Supplement: Supplementary file 1 [file nanomaterials-13-01196-s001.zip › nanomaterials-2269617-Supplementary Materials/Model 3-TS]

 Metakaolinte                           
   1.00000000000000     
    10.3070000000000004    0.0000000000000000    0.0000000000000000
     0.0654000000000000   17.8838000000000008    0.0000000000000000
   -11.9683200000000003   -1.5506400000000000   44.5363151999999971
   Al   Si   O    H 
     2     4    15    11
Direct
  0.3979582910794324  0.4523994213062727  0.5397359168747020
  0.5735694556814320  0.5180591825468482  0.5162813394734224
  0.4038524925065770  0.4134457105976165  0.4656340172962792
  0.1758518857279892  0.2945271109396156  0.4680182942165145
  0.4447098075032809  0.5740535172872735  0.4529189288858418
  0.6919855129456820  0.4081718715115110  0.4683213418626894
  0.3615423309347877  0.3575901392479371  0.5450990714659337
  0.2341096462479991  0.2619541088460668  0.5009567918911219
  0.1410706193370864  0.4742498683775837  0.4395626461779346
  0.0372779089679896  0.3450554222850546  0.4658776545236915
  0.3175101877125905  0.6322155941263429  0.4459868237330424
  0.2837856300289542  0.3505120540152490  0.4576586688938049
  0.1245901365260027  0.2268995969291264  0.4431129671002296
  0.4299931283753804  0.4438481683272046  0.5010737537249094
  0.5400721292199864  0.5811345418811399  0.4867895607487742
  0.7084163705986509  0.4556154923337700  0.5029696609857032
  0.3893084765363862  0.4873866277029115  0.4452718458005639
  0.5402736453995176  0.3737954211697734  0.4607143902754606
  0.5385173840620366  0.5863861682835172  0.4286808418962545
  0.7239467679032060  0.4686121281474930  0.4456978515320946
  0.7932792140350197  0.3389787365549803  0.4744933108712667
  0.0342565140046267  0.3975457247323974  0.4609310623542066
  0.1698298687177743  0.1791412637888337  0.4465852196021465
  0.3376794427001891  0.6846431004567679  0.4514845693123795
  0.4853986759231589  0.5780153130868545  0.4080085990758495
  0.6635101647370153  0.5111647065679004  0.4383162055580422
  0.7765061690521865  0.4337989541009951  0.5191865737894477
  0.8816201769677063  0.3366960894036927  0.4697321273487901
  0.3391759208563715  0.3455454860437157  0.5636331608745890
  0.2827966685230761  0.2961791625864283  0.5180111264653249
  0.1512291853127455  0.4222635185609618  0.4448162861959114
  0.0683155217069215  0.4980601800255885  0.4466714911188406
 
  0.26864655E-02 -0.15525759E-02  0.91861343E-02
  0.49871828E-02  0.48684979E-03  0.47701125E-02
  0.20256939E-01 -0.10877887E-01  0.13890863E-01
 -0.22024898E-01 -0.25321345E-02  0.63148272E-02
 -0.17987314E-01 -0.49909151E-03  0.95906541E-02
  0.16506660E-01  0.59697339E-02 -0.33944242E-02
  0.19755147E-02  0.17706199E-02  0.63308648E-02
 -0.10082718E-02 -0.12213547E-01 -0.68553730E-04
 -0.26604382E+00 -0.19920672E+00 -0.68022948E+00
  0.11075468E-02  0.24282327E-01  0.10085029E+00
 -0.85599195E-02  0.88264165E-02  0.13201007E-01
 -0.22915802E-01  0.30627404E-01  0.39579989E-01
  0.32530240E-02  0.40828991E-02 -0.27554479E-02
  0.43248854E-02 -0.91508204E-02  0.12385488E-01
  0.33826433E-03 -0.20752714E-02  0.34338463E-02
 -0.21854401E-02 -0.33564554E-02  0.13488073E-02
 -0.10573469E+00  0.16425337E-01  0.54289574E-01
  0.11577367E-01  0.13675398E-01 -0.20232468E-01
 -0.20384220E-01 -0.37360455E-01  0.53316258E-02
  0.52797541E-02  0.89016917E-02  0.50813359E-02
  0.17382082E-02 -0.15115586E-02 -0.12712186E-02
 -0.37971488E-01 -0.47494200E-01 -0.22845158E+00
  0.12901094E-02  0.25208716E-02 -0.13070947E-02
  0.36715051E-03  0.10989647E-01 -0.23275740E-02
 -0.11193353E-01 -0.38702930E-02 -0.14863676E-02
  0.28934340E-02  0.24334336E-02 -0.44250342E-02
  0.10118872E-03 -0.20103586E-02  0.37486548E-03
  0.71855876E-02  0.17804088E-02  0.13451726E-01
 -0.23486882E-02 -0.23142372E-02  0.24832000E-02
 -0.47558935E-02 -0.58662797E-02 -0.56203033E-02
  0.19180091E+00  0.98194903E-01  0.38347951E+00
  0.24548309E+00  0.11047321E+00  0.26542558E+00
