# Supplementary material for: Silicate Dissolution Mechanism from Metakaolinite Using Density Functional Theory
Source: Nanomaterials (Basel). 2023 Mar 27;13(7):1196. doi: 10.3390/nano13071196 (PMC10096740; doi:10.3390/nano13071196)
Supplement: Supplementary file 1 [file nanomaterials-13-01196-s001.zip › nanomaterials-2269617-Supplementary Materials/Model 4-TS]

 Metakaolinte                           
   1.00000000000000     
    10.3070000000000004    0.0000000000000000    0.0000000000000000
     0.0654000000000000   17.8838000000000008    0.0000000000000000
   -11.9683200000000003   -1.5506400000000000   44.5363151999999971
   Al   Si   O    H 
     2     4    15    11
Direct
  0.4001492313038083  0.4534601745790064  0.5401114373916612
  0.5080556841879272  0.5516591127676788  0.5120310448035434
  0.3975734722772621  0.4244675741656896  0.4650415055119542
  0.1426599508820128  0.3474525915114389  0.5103624967050927
  0.3784743630236569  0.5778521644692552  0.4436897988597076
  0.6950643074047869  0.4561365948608152  0.4738752671631138
  0.2333113293472046  0.4162916187238608  0.5324025682843398
  0.0225655962650622  0.3140143339129627  0.5240593333558589
  0.0640552321257034  0.3906706241695211  0.4790397024082839
  0.2505324811512298  0.6297848404095200  0.4276583568536463
  0.2611442860168744  0.2904220653369134  0.5488583588037731
  0.3040804774320723  0.3506007519101493  0.4567094836230871
  0.2359032530257024  0.2814906736302311  0.4979840475875891
  0.4141829954746524  0.4577438292508204  0.5000224941761106
  0.4553384588024986  0.5986262510512853  0.4781644892771552
  0.6768910253376151  0.5069790854435656  0.5053918110895903
  0.3293906284339719  0.4889874154755417  0.4415170454689947
  0.5534374087473323  0.4107630206311898  0.4630112388139713
  0.4901385738671264  0.5884923498746432  0.4236805464883441
  0.7238596811661399  0.5119029685120983  0.4493421216708950
  0.8215345125729888  0.4016962090919894  0.4860884223949266
  0.1087046839553965  0.3849678808855651  0.4628055580775646
  0.2075019473163977  0.2335994008663296  0.5041178469948639
  0.1647172968843324  0.6206216047548958  0.4318988381044784
  0.4541624938914878  0.5927002867215270  0.4021530927868314
  0.6478192031049514  0.5425598438095385  0.4382599708738358
  0.7608126463195146  0.5227227146922639  0.5195424245215180
  0.9024698048930925  0.4031967032074219  0.4778627774752329
  0.2987683870915183  0.3143847098609627  0.4725491573535384
  0.9334356873193541  0.3347194942435167  0.5161122495542603
  0.2696939166502857  0.3489311562450406  0.5469936004408585
  0.1847208197575531  0.2844931539939574  0.5578171767730902
 
  0.14526058E-01  0.34707340E-01 -0.90651342E-02
  0.33651155E-02 -0.10247505E-02 -0.70913069E-02
 -0.79976744E-03 -0.21093779E-02 -0.23297432E-02
 -0.51245092E-01 -0.89363873E-02  0.17812515E-01
  0.76622994E-04  0.48768096E-03 -0.17142155E-03
 -0.32699058E-03 -0.14439089E-03 -0.11005162E-02
  0.17998445E-01 -0.17793721E-01  0.90488456E-02
 -0.35520672E-01 -0.63004123E-02  0.17028271E-01
 -0.92096294E-02  0.25454536E-02  0.92838061E-02
  0.27874321E-03  0.42414086E-03  0.75734787E-03
  0.21861163E-01 -0.13957891E+00 -0.91052346E-01
  0.10427302E-02  0.65129053E-03 -0.17028655E-03
 -0.30736907E-03  0.37063632E-01 -0.11766967E-01
  0.37267965E-02  0.34069698E-02 -0.91484181E-03
  0.47279415E-04  0.15812665E-02  0.74093576E-03
 -0.11611360E-02  0.21591441E-02  0.11860098E-02
  0.32419397E-03  0.13968529E-02  0.11855625E-02
 -0.18208387E-03  0.81686212E-03  0.55570436E-03
  0.14779840E-03  0.34563940E-03  0.71251290E-03
 -0.25842383E-03  0.91367163E-03  0.58756589E-03
 -0.66379543E-03  0.14992525E-02  0.45901843E-03
  0.79167316E-03 -0.48341106E-02  0.15516972E-01
  0.37195849E-01  0.39246196E-01  0.77073643E-01
 -0.76156044E-04  0.38587453E-03 -0.93902808E-03
  0.18130627E-03  0.90291852E-03  0.69358641E-03
  0.44546963E-04  0.32001831E-03 -0.56220709E-03
  0.12656310E-02 -0.25116904E-02  0.43590194E-03
  0.30579325E-03 -0.11106623E-02 -0.10595241E-02
 -0.11103533E-01  0.37670617E-02  0.53602993E-02
 -0.21718176E-01  0.26087379E-02  0.41008948E-03
  0.66985258E+00 -0.91848882E-01 -0.29329558E+00
 -0.69008038E-01  0.54044380E+00  0.33661816E+00
